# Supplementary material for: The Role of Diet and Physical Activity in Shaping COVID-19 Severity: Design, Validation, and Application of a Retrospective Questionnaire
Source: Healthcare (Basel). 2024 Apr 10;12(8):813. doi: 10.3390/healthcare12080813 (PMC11050546; doi:10.3390/healthcare12080813)
Supplement: Supplementary file 1 [file healthcare-12-00813-s001.zip]

Archive with 1 entries (1 files):
- healthcare-2921176-supplementary.pdf
